# Supplementary material for: Hedgehog inhibitor sonidegib potentiates 177Lu-octreotate therapy of GOT1 human small intestine neuroendocrine tumors in nude mice
Source: BMC Cancer. 2017 Aug 8;17:528. doi: 10.1186/s12885-017-3524-x (PMC5549301; doi:10.1186/s12885-017-3524-x)
Supplement: Additional file 1: Table S1. — Regulation patterns for the 96 transcripts regulated both after 177Lu-octreotate monotherapy and after combination therapy with sonidegib and 177Lu-octreotate. (XLS 40 kb) [file 12885_2017_3524_MOESM1_ESM.xls]

## Sheet: Blad1
Table S1. Regulation patterns for the 96 transcripts regulated both after 177Lu-octreotate monotherapy and after combination therapy with sonidegib and 177Lu-octreotate.
Probe ID & transcript	177Lu-octreotate (log2(fold change))	Sonidegib + 177Lu-octreotate (log2(fold change))
ILMN_1724213_PAGE2	1.7734	2.5347
ILMN_1706140_PAGE2B	1.7346	2.6755
ILMN_1684108_IRX4	1.4984	2.1799
ILMN_2092589_FAM5C	1.4269	1.473
ILMN_1758943_FAM5C	1.2431	1.386
ILMN_1892403_SNORD13	1.1851	1.5557
ILMN_3307841_AGR2	1.0765	1.5807
ILMN_2196347_CDKN1B	1.0595	0.8354
ILMN_3266606_FABP5L2	1.0475	0.7501
ILMN_1759598_DLX5	1.0419	1.6785
ILMN_1750330_OR51E1	0.9402	1.359
ILMN_1812902_CYYR1	0.9357	1.1388
ILMN_1791270_CDH10	0.9274	1.3268
ILMN_1722811_CDKN1B	0.8292	0.7539
ILMN_1725311_GCGR	0.8282	1.2467
ILMN_1757521_CKM	0.819	1.5574
ILMN_2234187_CDO1	0.7877	1.056
ILMN_1781742_FAM133A	0.6035	0.7178
ILMN_1735579_CGB8	-0.5841	-0.6025
ILMN_1851639_HS.390856	-0.5966	-0.618
ILMN_1670954_KCNA1	-0.6079	-1.0554
ILMN_1788250_LDOC1	-0.6149	-0.6529
ILMN_1653278_MUC20	-0.6252	-0.617
ILMN_1710682_SUOX	-0.6253	-0.6276
ILMN_1726459_NPAS4	-0.6278	-0.6388
ILMN_2358541_RBMS1	-0.6323	-0.702
ILMN_1730616_LOC441061	-0.6328	-0.8129
ILMN_1652787_PIK3AP1	-0.6519	-0.9637
ILMN_1662188_WNT11	-0.6812	-0.9179
ILMN_3250067_ANGPT2	-0.6901	-0.8471
ILMN_2197693_CTNNA2	-0.7019	-0.9816
ILMN_1915188_HS.348844	-0.7099	-0.8523
ILMN_1779517_RASEF	-0.7115	-1.1458
ILMN_2161955_PGK2	-0.7142	-0.735
ILMN_1872456_HS.38894	-0.7296	-0.7969
ILMN_1730906_FILIP1L	-0.7591	-0.7822
ILMN_1810852_LAMC1	-0.7594	-0.7385
ILMN_1691606_LYG2	-0.7637	-1.0206
ILMN_1670096_NRBP1	-0.7646	-0.7119
ILMN_2103761_TLE4	-0.7864	-0.585
ILMN_1730888_ZNF680	-0.8147	-0.9602
ILMN_2143427_LGSN	-0.8215	-1.0025
ILMN_1666109_MB	-0.823	-1.1076
ILMN_1718629_NRIP1	-0.8282	-0.6209
ILMN_1791679_DNER	-0.8302	-0.8885
ILMN_1789361_PKD2L1	-0.8402	-0.6849
ILMN_1703123_AXUD1	-0.8442	-0.7951
ILMN_1729216_CRYAB	-0.8586	-0.7133
ILMN_1803698_STX16	-0.8668	-0.8381
ILMN_1805132_PCDH19	-0.88	-0.8667
ILMN_2358540_RBMS1	-0.8807	-0.9097
ILMN_1714159_LUZP1	-0.8985	-0.9799
ILMN_1715273_PICALM	-0.9085	-0.9814
ILMN_1809817_FLJ23834	-0.9108	-1.0979
ILMN_1702301_DOCK10	-0.9112	-0.8447
ILMN_1753613_HOXA5	-0.9174	-0.9702
ILMN_1748123_KLHL14	-0.9195	-1.0853
ILMN_1784532_COL22A1	-0.9245	-1.0315
ILMN_1804277_SPRED1	-0.9259	-1.128
ILMN_3221807_LOC729313	-0.9288	-0.9969
ILMN_1804396_C14ORF4	-0.9316	-0.9132
ILMN_1775814_GHR	-0.9872	-1.1144
ILMN_1776998_DNAJA4	-0.9891	-1.3491
ILMN_3226613_LOC729686	-0.9928	-0.8678
ILMN_1735930_KLF2	-1.0015	-1.1211
ILMN_1669233_LOC401677	-1.0291	-1.0266
ILMN_1782419_GNG11	-1.0301	-0.9164
ILMN_1742833_LOC644436	-1.0441	-1.0175
ILMN_3247261_RAPGEF2	-1.0669	-1.1292
ILMN_2168564_KLHL14	-1.0715	-1.1227
ILMN_1780460_C9ORF41	-1.0816	-0.9459
ILMN_1773154_NFKBIA	-1.0972	-0.865
ILMN_1693014_CEBPB	-1.0993	-1.1777
ILMN_1690295_LOC648343	-1.0998	-1.1235
ILMN_1695949_SIGLEC12	-1.1241	-1.1947
ILMN_2094360_NR2F2	-1.1812	-1.2673
ILMN_2177156_SOX2	-1.1846	-0.8628
ILMN_1680738_C5ORF13	-1.1915	-1.094
ILMN_1791826_RAB25	-1.2125	-1.6449
ILMN_2255133_BCL11A	-1.2308	-1.7426
ILMN_3290019_LOC646753	-1.2602	-1.3487
ILMN_1792473_AIF1	-1.2732	-1.2067
ILMN_1787567_TSC22D1	-1.279	-1.3328
ILMN_3292244_LOC100132804	-1.2937	-1.3764
ILMN_1757604_TPM2	-1.3074	-1.0959
ILMN_3240354_CYCSP52	-1.3882	-1.2566
ILMN_2296950_APOBEC3F	-1.4374	-1.3384
ILMN_1677108_CAPN13	-1.4393	-1.4467
ILMN_2342695_PDGFA	-1.5122	-1.7015
ILMN_1782611_LOC643870	-1.5614	-1.5518
ILMN_1691413_NNAT	-1.5722	-1.287
ILMN_2069915_MAGEA8	-1.6122	-1.6226
ILMN_3267451_GAPDHL6	-1.6197	-1.5917
ILMN_1723978_LGALS1	-1.6546	-1.6781
ILMN_1795251_SPARCL1	-2.1629	-2.226
ILMN_1762899_EGR1	-2.2309	-1.9426
